# Supplementary material for: Emergency Department Utilization by Women of Reproductive Age for Mental Illness in St. Louis Before and During the COVID-19 Pandemic
Source: Int J Environ Res Public Health. 2026 Jan 30;23(2):177. doi: 10.3390/ijerph23020177 (PMC12941014; doi:10.3390/ijerph23020177)
Supplement: Supplementary file 1 [file ijerph-23-00177-s001.zip]

Archive with 1 entries (1 files):
- ijerph-3995973-supplementary.pdf
